# Supplementary material for: A Visualized Dynamic Prediction Model for Lymphatic Metastasis in Ewing's Sarcoma for Smart Medical Services
Source: Front Public Health. 2022 May 4;10:877736. doi: 10.3389/fpubh.2022.877736 (PMC9114797; doi:10.3389/fpubh.2022.877736)
Supplement: Supplementary file 1 [file Table_1.XLSX]

## Sheet: Sheet1
category	Age	Sex	Race	Year of diagnosis	Primary.Site	Laterality	T	Lymph.node.metastases	M	Radiation	Chemotherapy recode (yes, no/unk)	tumor.size	Bone.metastases	Lung.metastases	times	status	surgery
0	71	0	0	2010	2	1	1	0	1	0	1	55	1	0	11	1	1
0	24	1	0	2010	0	0	0	0	0	0	1	60	0	0	72	1	1
0	27	1	0	2010	0	1	1	0	0	0	1	91	0	0	77	0	0
0	23	0	2	2010	2	1	1	1	1	0	1	100	0	1	8	1	0
0	11	0	2	2010	2	1	0	0	0	0	1	41	0	0	79	0	1
0	14	1	0	2010	0	0	1	0	0	0	1	121	0	0	49	1	1
0	19	0	0	2011	1	1	0	0	1	1	1	77	0	1	24	1	1
0	19	0	0	2011	1	1	1	0	0	0	1	82	0	0	68	0	1
0	12	0	0	2011	1	2	1	1	1	0	1	130	0	1	66	0	0
0	24	0	0	2011	1	1	1	0	0	0	1	98	0	0	47	1	0
0	15	1	2	2011	1	0	1	0	1	0	1	130	1	0	9	1	0
0	24	0	0	2011	0	0	1	0	1	0	1	146	1	1	17	1	0
0	46	1	0	2011	1	2	0	0	0	0	1	29	0	0	63	0	1
0	11	1	2	2011	1	2	0	0	0	0	1	16	0	0	61	0	0
0	1	0	0	2013	0	1	0	0	0	0	1	54	0	0	45	0	0
0	16	0	2	2013	0	1	1	0	0	0	1	90	0	0	42	0	0
0	19	0	0	2013	0	1	1	0	0	0	1	150	0	0	37	1	1
0	16	1	2	2013	1	0	3	0	0	0	1	54	0	0	43	0	0
0	10	1	2	2014	0	0	1	0	1	0	1	100	1	0	34	0	0
0	19	1	0	2014	2	1	1	0	0	0	1	88	0	0	28	0	1
0	18	1	0	2014	0	1	0	0	0	0	0	26	0	0	26	0	0
0	26	1	2	2014	2	0	0	0	0	0	1	48	0	0	24	0	1
0	30	0	0	2012	0	0	2	0	1	1	1	70	0	1	45	1	1
0	9	0	0	2015	1	2	0	0	0	0	1	50	0	0	19	0	0
0	15	0	0	2015	1	0	1	0	1	0	1	118	0	1	13	1	0
0	35	0	0	2015	2	1	1	0	0	1	1	78	0	0	14	0	1
0	63	0	2	2015	2	2	3	0	0	0	1	999	0	0	16	0	1
0	16	1	0	2016	1	2	0	0	1	1	1	50	0	1	5	0	0
0	23	0	0	2016	2	2	1	0	0	0	1	999	0	0	4	0	1
0	29	0	0	2016	2	2	1	0	0	0	1	999	0	0	11	0	1
0	50	1	0	2012	2	0	1	0	0	0	0	57	0	0	49	0	0
0	10	0	0	2010	1	2	3	1	0	0	1	999	0	0	43	1	1
0	25	0	0	2010	0	0	0	0	0	0	1	80	0	0	81	0	1
0	9	1	0	2010	1	2	0	0	0	1	1	41	0	0	80	0	1
0	35	0	0	2010	1	2	0	0	1	0	1	47	1	0	13	1	0
0	25	0	0	2011	2	0	0	0	0	1	1	50	0	0	68	0	1
0	14	0	0	2011	1	0	3	0	0	0	1	999	0	0	71	0	0
0	33	0	0	2011	1	2	1	0	0	1	1	997	0	0	66	0	1
0	11	1	0	2011	0	1	2	0	1	0	1	999	1	1	8	1	0
0	14	1	0	2011	0	1	0	0	0	0	1	74	0	0	62	0	1
0	7	0	2	2011	0	0	3	1	0	0	1	999	0	0	66	0	1
0	26	0	0	2011	2	0	1	0	0	0	1	100	0	0	66	0	1
0	12	1	1	2011	2	2	3	1	0	0	1	999	0	0	66	0	0
0	3	1	0	2011	0	0	3	0	1	1	1	999	0	1	67	0	1
0	42	1	0	2012	1	2	0	0	0	1	1	68	0	0	19	1	1
0	12	0	0	2012	1	2	2	0	1	0	1	999	1	0	18	1	0
0	31	0	2	2012	1	0	0	1	0	0	1	45	0	0	52	0	1
0	56	0	0	2012	2	2	1	0	0	1	1	94	0	0	56	0	1
0	16	0	0	2013	1	2	0	0	0	1	1	50	0	0	47	0	1
0	21	0	0	2013	0	0	0	0	0	0	1	69	0	0	33	0	1
0	10	1	0	2013	1	0	0	0	1	0	1	73	0	0	41	0	0
0	25	0	0	2013	1	2	3	0	1	0	1	999	1	1	42	1	0
0	11	1	0	2013	0	1	1	0	0	0	1	190	0	0	47	0	1
0	25	1	0	2014	2	2	1	0	0	0	1	137	0	0	27	1	0
0	23	0	0	2014	1	0	0	0	0	0	1	45	0	0	35	0	1
0	12	0	0	2014	1	2	0	0	0	0	1	44	0	0	28	0	1
0	18	0	0	2014	1	2	3	0	1	0	1	999	1	1	16	1	0
0	18	0	1	2014	0	0	1	0	0	1	1	997	0	0	24	0	1
0	12	1	0	2014	0	0	0	0	0	1	1	5	0	0	26	0	1
0	19	0	0	2015	0	1	1	0	0	0	1	85	0	0	14	0	1
0	12	0	0	2015	0	1	1	0	1	0	1	160	1	0	13	0	0
0	22	1	0	2015	1	1	1	0	1	0	1	88	0	1	13	0	0
0	15	1	0	2015	1	0	0	0	1	0	1	73	0	1	23	0	1
0	13	1	0	2015	0	0	0	0	0	0	1	76	0	0	15	0	1
0	7	0	0	2015	0	0	0	0	0	0	1	63	0	0	16	0	1
0	41	1	0	2016	2	1	1	0	0	0	1	151	0	0	11	0	0
0	38	1	0	2016	1	2	3	0	1	0	1	999	1	0	4	0	0
0	14	0	0	2016	0	0	0	0	0	0	1	71	0	0	6	0	0
0	12	0	0	2016	0	0	1	0	1	1	1	102	0	1	6	0	1
0	20	0	0	2016	0	1	1	1	1	0	1	202	0	1	1	0	0
0	15	0	0	2016	1	0	1	0	1	0	1	999	1	0	10	0	0
0	57	1	0	2013	1	2	0	0	0	0	0	59	0	0	0	1	0
0	80	0	0	2015	1	1	0	0	0	0	0	46	0	0	15	0	0
0	6	1	0	2011	0	0	0	0	0	0	1	68	0	0	66	0	1
0	68	0	1	2010	2	2	0	0	0	0	1	10	0	0	14	1	0
0	21	1	0	2010	1	2	0	0	1	1	1	50	0	0	55	0	1
0	38	1	1	2010	0	1	1	0	1	0	1	90	1	0	11	1	0
0	31	1	0	2010	1	0	3	0	1	0	1	999	1	0	11	1	0
0	38	1	0	2010	2	2	0	0	0	1	1	22	0	0	78	0	1
0	11	0	0	2010	1	0	0	0	0	0	1	38	0	0	80	0	1
0	15	0	1	2010	1	2	0	0	0	1	1	35	0	0	83	0	1
0	23	0	0	2010	0	1	0	0	0	0	1	60	0	0	9	1	0
0	26	1	0	2011	1	2	3	0	1	0	1	25	0	0	12	1	0
0	20	1	0	2011	1	2	1	0	0	1	1	110	0	0	30	1	1
0	12	0	0	2011	1	0	1	0	0	1	1	107	0	0	63	0	1
0	14	1	0	2011	2	2	0	0	0	1	1	30	0	0	61	0	1
0	11	0	0	2011	0	1	1	0	0	1	1	120	0	0	60	0	1
0	41	0	2	2011	2	0	1	0	0	0	1	74	0	0	64	0	1
0	52	1	0	2011	1	0	3	0	1	0	1	999	1	1	5	1	0
0	18	0	0	2011	2	2	1	0	0	1	1	120	0	0	64	0	1
0	10	1	0	2012	2	0	0	0	1	1	1	30	0	0	58	0	1
0	31	0	0	2012	2	2	1	1	1	0	1	158	0	0	52	0	0
0	22	1	0	2012	1	0	1	1	0	1	1	230	0	0	56	0	1
0	18	0	0	2013	1	0	1	1	1	0	1	111	0	1	46	1	0
0	12	1	0	2013	0	0	1	0	0	1	1	110	0	0	18	1	1
0	15	1	0	2013	1	1	1	0	0	1	1	117	0	0	24	1	1
0	16	0	1	2013	2	1	3	0	1	0	1	999	1	1	12	1	0
0	52	1	0	2013	0	1	0	0	0	1	1	30	0	0	45	0	1
0	23	0	0	2013	0	0	1	0	0	0	1	81	0	0	38	0	1
0	13	1	0	2013	1	1	1	0	0	0	1	92	0	0	43	0	1
0	23	0	0	2013	1	0	1	0	1	0	1	110	1	1	37	0	0
0	4	0	1	2014	0	1	0	0	0	0	1	71	0	0	33	0	1
0	20	0	0	2014	0	0	1	0	1	1	1	100	1	0	35	0	1
0	55	1	0	2014	0	0	0	0	0	0	1	5	0	0	32	0	1
0	18	1	0	2014	2	2	1	0	0	1	1	58	0	0	29	0	1
0	7	0	0	2014	0	0	1	0	0	0	1	90	0	0	29	0	1
0	34	0	0	2014	0	0	0	0	0	0	1	60	0	0	23	1	1
0	23	0	0	2014	0	1	1	0	0	1	1	950	0	0	31	0	1
0	3	0	0	2014	1	0	0	1	0	1	1	77	0	0	28	0	1
0	6	0	0	2014	1	0	0	0	0	0	1	67	0	0	28	0	1
0	76	1	0	2015	2	2	0	0	0	1	0	35	0	0	19	0	1
0	32	1	0	2015	2	1	0	0	0	0	1	50	0	0	22	0	1
0	8	0	0	2015	0	1	0	0	0	0	1	44	0	0	12	0	1
0	25	0	0	2015	2	0	3	1	1	0	1	999	1	0	9	0	0
0	37	1	0	2016	2	2	0	0	0	0	1	999	0	0	3	0	1
0	28	1	0	2016	2	2	1	0	0	0	1	137	0	0	2	0	1
0	52	1	0	2010	2	0	3	0	1	0	1	999	1	0	13	1	0
0	6	1	2	2010	0	1	0	0	0	0	1	990	0	0	75	0	1
0	64	0	0	2011	2	1	0	0	0	0	1	8	0	0	64	0	1
0	59	0	0	2011	2	0	1	0	1	0	0	68	0	1	2	1	0
0	18	0	2	2011	0	0	2	0	1	0	1	240	1	1	28	1	0
0	38	1	2	2013	0	1	0	1	1	0	1	48	0	1	37	1	1
0	11	0	0	2012	1	2	1	1	0	0	1	187	0	0	44	0	0
0	8	1	2	2013	0	0	0	0	1	0	1	35	1	0	38	0	0
0	16	0	2	2015	0	0	1	0	1	0	1	159	0	1	10	1	1
0	26	0	0	2015	1	1	2	0	1	0	1	80	1	0	8	1	0
0	17	0	2	2016	1	2	1	0	0	0	1	999	0	0	5	0	1
0	35	1	2	2016	2	1	0	1	0	0	0	20	0	0	3	0	1
0	3	1	2	2016	0	1	0	0	0	0	1	80	0	0	8	0	1
0	3	1	0	2016	2	2	1	0	0	0	1	77	0	0	0	0	1
0	40	0	0	2014	2	2	1	0	0	1	1	160	0	0	27	0	1
0	33	1	0	2012	1	2	0	0	0	0	1	50	0	0	56	0	0
0	47	1	0	2010	1	0	1	0	1	1	1	82	0	1	81	0	1
0	14	0	0	2010	1	1	1	0	0	0	1	136	0	0	15	1	0
0	15	0	0	2010	0	0	0	0	1	1	1	58	0	1	79	0	1
0	1	1	0	2010	0	0	3	0	0	0	1	999	0	0	76	0	0
0	15	0	0	2010	0	1	1	0	0	0	1	260	0	0	76	0	0
0	14	1	0	2010	2	2	1	0	0	0	1	70	0	0	80	0	1
0	15	0	0	2011	1	0	1	0	1	1	1	135	0	1	68	0	1
0	14	0	0	2011	2	1	0	0	0	0	1	45	0	0	62	0	1
0	74	1	0	2011	0	0	0	0	0	0	0	25	0	0	57	0	1
0	15	0	0	2011	1	2	3	0	1	1	1	999	1	0	65	0	1
0	62	1	0	2010	1	0	0	0	0	0	1	53	0	0	83	0	0
0	23	1	0	2011	1	1	1	0	0	0	1	152	0	0	62	0	0
0	19	0	0	2011	2	1	0	0	0	0	1	16	0	0	61	0	1
0	25	0	0	2011	2	1	1	0	1	0	1	150	1	0	38	1	0
0	12	1	0	2011	0	1	1	0	0	0	1	150	0	0	61	0	1
0	16	0	0	2011	0	2	3	0	1	0	1	999	1	0	20	1	0
0	19	0	0	2012	0	1	1	0	0	0	1	300	0	0	6	1	1
0	39	1	0	2012	2	2	1	1	0	0	1	120	0	0	34	1	1
0	40	1	0	2014	2	2	1	0	0	0	1	56	0	0	15	1	0
0	25	0	0	2012	1	2	3	0	0	1	1	999	0	0	55	0	1
0	18	0	0	2013	0	0	3	1	1	0	1	999	0	1	44	0	1
0	20	0	0	2013	0	0	0	0	0	0	1	36	0	0	35	1	1
0	19	0	0	2013	0	0	0	1	1	0	1	50	0	1	32	0	1
0	8	0	0	2013	2	2	1	0	0	1	1	70	0	0	36	0	1
0	27	1	0	2016	2	0	0	0	0	0	0	13	0	0	2	1	1
0	21	0	0	2014	0	1	0	0	1	0	1	70	1	0	16	1	0
0	14	0	0	2014	1	2	2	0	1	0	1	88	0	1	32	0	0
0	31	1	0	2014	0	1	1	0	0	0	1	145	0	0	29	0	1
0	9	0	0	2014	1	2	0	1	0	0	1	72	0	0	30	0	1
0	4	1	0	2013	0	1	0	0	0	0	1	56	0	0	26	0	1
0	13	0	0	2014	0	1	1	0	0	0	1	130	0	0	24	0	1
0	15	0	0	2015	1	2	1	0	0	1	1	90	0	0	17	0	1
0	30	0	1	2015	2	0	1	0	0	0	1	80	0	0	7	0	0
0	4	0	0	2016	2	2	3	1	0	0	1	50	0	0	2	0	1
0	53	1	0	2010	2	2	1	0	0	0	1	75	0	0	81	0	0
0	22	0	0	2010	2	0	1	0	1	0	1	110	1	1	9	1	0
0	34	1	0	2010	1	2	3	0	0	1	1	999	0	0	49	1	1
0	15	1	0	2011	2	2	0	0	0	0	1	10	0	0	51	0	1
0	3	0	0	2011	2	0	1	1	1	0	1	123	0	1	12	0	1
0	26	1	0	2011	0	1	3	0	1	0	1	999	1	0	11	1	0
0	16	0	2	2012	2	2	1	0	0	0	1	94	0	0	58	0	0
0	18	0	0	2012	1	1	1	0	0	0	1	997	0	0	56	0	1
0	16	1	0	2012	1	1	0	1	1	0	0	70	0	1	2	1	0
0	46	0	0	2013	1	2	0	0	0	0	1	69	0	0	42	0	0
0	10	1	0	2013	1	0	1	0	0	0	1	110	0	0	37	0	1
0	17	1	0	2013	0	0	1	0	0	0	1	100	0	0	39	0	1
0	6	0	0	2014	0	0	1	0	0	0	1	81	0	0	32	0	0
0	7	0	0	2015	1	2	1	0	1	0	1	197	1	1	19	0	0
0	13	0	2	2015	1	2	2	0	0	0	1	999	0	0	3	1	1
0	33	0	2	2015	2	2	1	0	0	0	1	83	0	0	18	0	1
0	45	1	0	2016	1	2	1	0	0	0	1	110	0	0	8	1	1
0	11	0	0	2016	1	2	1	1	0	1	1	110	0	0	3	0	1
0	36	1	0	2016	1	2	0	0	1	0	1	5	0	1	5	0	0
0	26	1	0	2016	0	0	3	0	0	0	1	96	0	0	4	0	1
0	15	1	0	2016	2	0	3	1	0	0	1	999	0	0	1	0	0
0	7	1	0	2016	0	2	2	0	1	0	1	74	0	1	0	0	0
0	17	0	0	2010	0	1	3	0	0	0	1	999	0	0	82	0	1
0	22	1	0	2010	0	1	1	0	0	0	1	140	0	0	80	0	1
0	13	0	0	2010	1	0	1	0	0	1	1	96	0	0	75	0	1
0	26	1	0	2010	0	1	0	0	0	1	1	71	0	0	74	0	1
0	22	0	0	2010	1	0	3	0	0	1	1	999	0	0	72	0	1
0	16	0	2	2011	0	0	3	0	0	1	1	999	0	0	28	1	1
0	20	0	0	2011	0	0	1	0	0	0	1	101	0	0	68	0	1
0	10	0	0	2011	0	0	0	0	0	0	1	67	0	0	66	0	1
0	23	1	0	2011	2	2	1	0	0	1	1	80	0	0	64	0	1
0	12	1	0	2011	1	2	3	0	0	0	1	999	0	0	63	0	0
0	12	0	0	2011	0	1	1	0	0	0	1	93	0	0	44	1	1
0	18	0	0	2012	0	0	0	0	0	0	1	75	0	0	39	1	1
0	18	0	0	2012	1	0	1	0	0	0	1	87	0	0	54	0	0
0	18	0	0	2012	1	0	0	0	1	1	1	53	0	1	25	1	1
0	15	1	0	2012	1	2	0	0	0	1	1	42	0	0	33	1	1
0	19	0	2	2012	1	2	1	0	0	0	1	123	0	0	15	1	0
0	19	0	0	2012	1	1	1	0	0	1	1	85	0	0	20	1	1
0	8	1	0	2012	2	2	0	0	0	0	1	23	0	0	48	0	1
0	23	0	0	2013	0	1	3	0	0	1	1	999	0	0	46	0	1
0	14	1	0	2013	0	1	1	0	0	0	1	162	0	0	45	0	1
0	6	0	0	2013	1	2	0	0	0	1	1	35	0	0	44	0	1
0	39	1	2	2013	2	2	1	0	1	1	1	201	0	0	29	1	1
0	12	0	0	2013	0	0	0	0	0	0	1	50	0	0	43	0	1
0	34	1	0	2013	2	2	1	0	0	0	1	52	0	0	42	0	1
0	10	1	1	2013	0	0	3	0	0	0	1	999	0	0	40	0	1
0	18	0	2	2013	1	0	1	0	1	0	1	97	1	0	37	0	0
0	46	0	0	2013	2	2	1	0	1	0	0	148	0	0	8	1	0
0	14	1	0	2014	1	2	1	0	0	0	1	82	0	0	35	0	0
0	11	1	0	2014	0	0	1	0	0	0	1	108	0	0	30	0	1
0	9	0	0	2014	0	1	1	0	0	0	1	140	0	0	29	0	1
0	15	0	0	2016	2	0	0	0	0	0	1	17	0	0	5	0	1
0	56	0	0	2014	0	1	1	1	0	1	1	140	0	0	28	0	1
0	12	1	0	2014	1	2	0	0	0	0	1	33	0	0	25	0	0
0	12	0	0	2014	1	1	0	0	0	0	1	44	0	0	20	0	1
0	50	0	0	2014	1	2	1	0	1	0	1	130	1	0	24	0	0
0	12	1	0	2015	1	2	3	0	1	0	1	103	1	1	19	1	0
0	53	0	0	2015	1	2	1	0	0	0	1	158	0	0	22	0	0
0	33	0	0	2015	1	2	3	0	0	1	1	999	0	0	20	0	1
0	14	0	0	2015	0	0	0	0	0	0	1	61	0	0	20	0	1
0	14	0	0	2015	0	0	1	0	0	0	1	81	0	0	18	0	1
0	75	1	0	2015	2	2	1	0	1	1	0	57	0	1	16	0	1
0	23	0	0	2016	1	2	0	0	0	0	0	80	0	0	11	0	0
0	27	0	0	2016	1	0	0	0	0	0	1	48	0	0	11	0	1
0	27	0	2	2016	1	2	1	0	1	1	1	94	1	0	9	0	0
0	16	0	0	2016	1	1	1	0	0	0	1	132	0	0	8	0	0
0	20	0	0	2016	2	2	1	0	0	0	1	70	0	0	3	0	1
0	17	0	0	2016	2	2	3	1	1	0	1	45	1	1	1	0	0
0	1	1	0	2016	1	2	0	0	0	0	1	23	0	0	0	0	0
0	35	0	0	2014	0	1	1	0	1	1	1	92	0	0	20	1	1
0	14	1	0	2010	1	1	1	0	1	0	1	140	0	0	11	1	0
0	6	1	0	2010	0	1	1	0	0	0	1	95	0	0	80	0	1
0	12	1	0	2010	1	2	0	0	0	1	1	40	0	0	78	0	1
0	23	0	0	2010	2	0	1	0	1	0	1	172	0	0	76	0	1
0	14	0	0	2010	1	1	1	0	0	0	1	106	0	0	82	0	1
0	11	0	0	2011	0	0	1	0	0	0	1	112	0	0	71	0	1
0	7	1	0	2011	1	2	0	0	0	1	1	51	0	0	69	0	1
0	63	1	0	2010	1	2	3	0	0	1	1	999	0	0	72	0	1
0	9	1	0	2011	2	0	0	0	0	0	1	20	0	0	61	0	1
0	25	1	0	2011	1	1	1	0	1	0	1	120	1	1	15	1	0
0	15	0	0	2012	0	1	1	0	0	0	1	100	0	0	56	0	1
0	17	0	0	2012	0	1	0	0	0	0	1	80	0	0	59	0	1
0	8	0	0	2012	0	0	0	0	0	1	1	26	0	0	53	0	1
0	18	0	0	2012	1	1	0	0	0	0	1	20	0	0	48	0	1
0	6	0	0	2012	1	2	0	0	0	0	1	40	0	0	49	0	0
0	10	0	0	2012	0	0	0	0	0	0	1	52	0	0	58	0	1
0	85	1	0	2013	1	0	0	0	0	0	0	73	0	0	5	1	0
0	25	1	0	2012	0	1	3	0	0	0	1	999	0	0	59	0	1
0	13	0	0	2012	0	0	1	1	1	0	1	83	1	1	53	0	0
0	29	0	0	2012	1	2	0	0	1	0	1	64	0	0	12	1	0
0	16	0	0	2013	1	2	0	0	0	0	1	63	0	0	43	0	0
0	40	0	0	2013	2	0	0	0	0	0	1	22	0	0	40	0	0
0	11	1	0	2013	1	1	1	1	1	0	1	140	1	0	7	1	0
0	31	0	0	2013	1	1	1	0	0	0	1	97	0	0	15	1	0
0	12	0	0	2013	0	0	1	0	0	0	1	100	0	0	43	0	0
0	17	0	0	2014	1	0	1	0	1	1	1	81	1	0	33	0	1
0	21	0	0	2014	0	1	0	0	1	0	1	65	1	0	28	0	0
0	18	0	0	2014	0	0	0	0	0	0	1	35	0	0	28	0	1
0	39	1	0	2014	2	0	1	0	0	0	1	52	0	0	26	0	1
0	10	1	0	2014	1	0	1	0	0	1	1	101	0	0	35	0	1
0	20	0	0	2014	0	0	1	0	0	1	1	81	0	0	15	1	1
0	6	1	0	2015	0	1	0	0	0	0	1	24	0	0	22	0	1
0	18	1	0	2015	1	1	0	0	1	0	1	25	0	0	21	0	1
0	21	0	0	2014	2	1	1	0	0	0	1	76	0	0	24	0	0
0	0	1	0	2015	1	2	2	0	0	0	1	60	0	0	15	0	1
0	23	0	0	2015	1	2	0	0	0	0	0	32	0	0	21	0	1
0	65	0	0	2015	0	1	0	0	0	0	0	79	0	0	18	0	0
0	16	0	0	2015	0	0	0	0	0	0	1	10	0	0	15	0	0
0	0	0	0	2015	2	2	0	0	0	0	1	26	0	0	14	0	1
0	24	0	0	2015	2	1	3	0	1	0	1	140	1	1	9	1	0
0	17	0	0	2016	0	0	1	0	0	0	1	195	0	0	9	0	1
0	17	0	0	2016	1	2	1	0	1	0	1	999	0	0	6	0	0
0	7	1	0	2016	0	0	1	1	1	0	1	91	0	1	8	0	0
0	60	1	0	2016	1	2	3	0	1	0	0	999	1	1	1	1	0
0	12	1	0	2016	0	1	0	0	0	0	1	35	0	0	4	0	1
0	12	0	0	2016	0	1	0	0	0	0	1	43	0	0	2	0	0
0	11	0	2	2016	1	0	1	0	0	0	1	120	0	0	2	0	0
0	28	1	0	2016	1	2	0	0	0	1	1	47	0	0	3	0	1
0	12	0	1	2010	0	0	3	0	0	0	1	999	0	0	82	0	0
0	2	1	0	2011	0	0	1	0	1	0	1	230	0	1	70	0	0
0	24	0	0	2011	1	1	1	0	0	0	1	130	0	0	36	1	0
0	35	0	0	2011	2	1	1	0	1	0	1	103	0	0	60	0	0
0	14	1	0	2011	0	0	1	0	0	0	1	100	0	0	64	0	1
0	18	0	0	2011	1	1	1	0	0	0	1	85	0	0	66	0	1
0	67	0	0	2012	1	1	2	0	1	0	1	129	0	1	4	1	0
0	19	0	1	2013	1	0	0	0	0	0	1	65	0	0	46	0	0
0	1	1	1	2012	2	2	0	0	0	0	0	22	0	0	56	0	1
0	39	0	0	2013	1	1	0	0	0	0	1	70	0	0	38	0	1
0	51	0	0	2015	2	1	0	0	0	0	1	40	0	0	13	0	1
0	13	1	0	2013	0	0	0	0	0	0	1	30	0	0	36	0	1
0	27	1	0	2014	2	2	1	1	1	0	1	87	0	1	33	0	0
0	58	0	0	2014	1	0	3	0	0	0	1	999	0	0	26	0	0
0	12	1	2	2014	1	2	1	0	1	0	1	90	1	0	23	1	0
0	17	1	0	2015	1	2	1	0	1	1	1	180	0	1	22	0	1
0	13	1	0	2014	0	0	1	0	0	0	1	130	0	0	27	0	0
0	22	0	2	2015	1	0	1	0	0	0	1	104	0	0	18	0	0
0	12	1	0	2016	1	2	0	0	0	1	1	37	0	0	10	0	1
0	48	0	0	2016	2	2	1	1	0	0	1	200	0	0	10	0	1
0	15	1	2	2015	0	0	0	0	1	1	1	73	0	1	22	0	1
0	13	0	0	2015	1	1	1	0	1	0	1	165	1	1	12	0	0
0	39	0	0	2016	1	1	0	1	1	0	1	78	0	1	10	0	0
0	8	1	2	2016	0	1	3	0	1	1	1	999	0	0	6	0	1
0	9	0	0	2015	0	0	1	0	1	0	1	153	1	0	23	0	1
0	9	1	1	2016	0	0	3	1	0	0	0	999	0	0	0	0	1
0	6	0	2	2011	1	2	1	0	0	1	0	94	0	0	24	1	1
0	21	0	2	2012	0	1	1	1	0	0	1	113	0	0	58	0	1
0	2	0	2	2012	0	0	0	0	0	0	1	40	0	0	49	0	1
0	21	0	2	2013	1	2	3	1	0	1	1	999	0	0	32	1	1
0	20	0	2	2014	0	1	0	0	0	1	1	994	0	0	32	0	1
0	39	1	2	2016	1	1	0	0	1	0	1	45	1	0	8	0	0
0	44	1	0	2012	2	1	3	0	0	0	0	999	0	0	52	0	1
0	66	0	2	2016	2	0	1	0	0	0	1	130	0	0	4	0	1
0	9	1	2	2010	0	0	3	0	0	0	1	999	0	0	77	0	1
0	21	0	0	2010	1	0	1	0	1	1	1	105	0	0	64	1	1
0	15	0	0	2010	0	1	1	1	1	0	1	97	1	1	42	1	0
0	72	1	0	2010	0	0	0	0	1	0	1	72	1	0	11	1	0
0	20	1	0	2011	1	0	0	0	1	0	1	75	0	0	64	0	0
0	2	0	0	2011	0	1	0	0	0	0	1	50	0	0	38	0	1
0	12	0	2	2013	1	2	0	0	0	0	1	48	0	0	43	0	0
0	12	0	0	2013	0	1	1	0	1	0	1	148	0	1	36	0	0
0	24	0	0	2013	1	0	1	1	1	0	1	154	0	1	31	1	0
0	12	0	0	2014	0	0	1	0	1	1	1	90	0	1	26	0	1
0	10	0	2	2015	0	0	0	0	0	1	1	60	0	0	22	0	1
0	33	0	0	2015	2	0	1	0	0	0	1	53	0	0	21	0	1
0	14	0	0	2015	0	0	3	0	0	0	1	999	0	0	19	0	0
0	9	0	0	2015	1	1	0	0	0	0	1	71	0	0	15	0	1
0	15	1	0	2016	0	1	1	0	0	1	1	90	0	0	7	0	0
0	5	0	0	2016	1	2	1	1	1	0	1	127	0	1	3	0	0
0	23	0	0	2016	1	1	1	0	0	0	1	105	0	0	7	0	1
0	57	1	2	2016	1	2	0	0	1	0	1	58	0	1	1	0	0
0	76	0	0	2013	1	2	3	0	0	0	1	999	0	0	20	0	1
0	13	0	0	2015	1	0	1	0	0	0	1	140	0	0	6	0	0
0	17	1	0	2010	0	0	1	0	1	1	1	113	0	1	83	0	1
0	14	0	0	2010	1	0	1	0	0	0	1	150	0	0	24	1	0
0	54	1	0	2010	2	2	1	0	1	0	0	290	0	1	0	1	0
0	25	0	0	2010	0	1	1	0	1	0	1	218	0	1	70	1	0
0	27	0	0	2010	1	1	3	0	1	0	1	999	0	1	14	1	0
0	13	1	0	2010	0	1	0	0	0	0	1	80	0	0	78	0	1
0	29	1	0	2010	2	2	0	0	1	0	1	45	1	0	42	0	1
0	20	1	0	2010	0	0	0	0	0	0	1	37	0	0	57	0	1
0	5	1	0	2010	1	2	3	0	0	1	1	999	0	0	77	0	1
0	10	0	0	2010	1	0	0	0	0	1	1	57	0	0	74	0	1
0	43	0	2	2011	2	1	3	0	1	0	1	202	0	1	14	1	0
0	24	1	0	2011	0	0	0	0	0	0	1	80	0	0	68	0	1
0	26	1	0	2011	0	0	3	0	0	1	1	999	0	0	65	0	1
0	44	0	0	2010	1	1	3	1	1	0	1	999	0	1	22	1	0
0	28	1	1	2011	0	1	1	0	1	0	1	100	0	1	64	0	0
0	3	0	0	2011	1	1	3	0	0	0	0	999	0	0	39	0	1
0	21	0	0	2011	0	1	1	0	0	0	1	290	0	0	27	1	0
0	10	0	0	2011	0	0	0	0	0	0	1	60	0	0	66	0	1
0	56	1	0	2011	1	2	2	0	0	0	1	999	0	0	20	1	0
0	34	0	0	2011	1	2	0	0	0	0	1	9	0	0	26	0	1
0	15	0	0	2011	2	1	1	0	0	0	0	146	0	0	61	0	0
0	21	0	0	2011	1	1	3	0	1	0	1	999	1	0	38	1	0
0	13	1	0	2011	0	1	1	0	0	1	1	100	0	0	43	1	1
0	18	0	0	2011	1	2	1	0	1	0	1	100	1	0	58	0	0
0	35	1	0	2011	1	1	1	0	1	0	1	160	0	0	12	1	0
0	3	1	0	2012	1	2	3	0	1	0	1	999	0	1	10	1	1
0	24	1	0	2012	2	0	1	0	0	0	1	86	0	0	55	0	1
0	28	0	0	2012	0	0	3	0	0	0	0	999	0	0	0	0	0
0	30	0	0	2012	2	1	1	0	0	0	1	105	0	0	29	1	0
0	63	1	0	2015	1	2	3	1	0	0	0	999	0	0	0	1	0
0	13	0	0	2012	2	1	1	0	1	0	1	88	1	0	11	1	1
0	15	0	0	2012	2	0	1	0	0	0	1	62	0	0	57	0	1
0	9	1	0	2012	2	1	1	0	0	0	1	60	0	0	31	1	1
0	24	1	0	2012	2	0	3	0	0	0	1	999	0	0	48	0	1
0	17	1	0	2012	2	1	3	0	0	0	1	999	0	0	51	0	1
0	25	0	0	2013	2	2	1	0	0	0	1	110	0	0	10	0	0
0	3	1	0	2013	0	0	0	0	0	0	1	77	0	0	6	0	1
0	10	1	0	2013	1	1	0	1	0	0	1	76	0	0	4	0	0
0	17	0	0	2013	1	2	3	1	1	0	1	100	1	1	4	1	0
0	18	1	0	2013	1	0	0	0	0	0	1	24	0	0	40	0	0
0	1	1	1	2013	2	2	0	0	0	0	0	20	0	0	35	0	1
0	46	0	0	2013	1	2	2	0	1	0	1	999	1	0	19	1	0
0	10	1	0	2013	0	0	0	0	0	0	1	76	0	0	10	1	1
0	14	0	0	2013	2	1	1	0	0	0	1	75	0	0	39	0	1
0	50	0	0	2013	0	1	1	0	0	0	0	180	0	0	5	1	1
0	27	1	0	2013	2	0	0	0	0	0	1	40	0	0	37	0	1
0	13	0	0	2013	2	2	1	0	1	0	1	57	0	1	7	0	1
0	20	0	0	2013	1	1	1	0	1	1	1	117	0	1	42	1	1
0	3	1	0	2014	0	0	0	0	0	0	1	35	0	0	4	0	1
0	6	1	0	2013	1	1	3	0	0	0	1	999	0	0	40	0	1
0	15	1	0	2013	0	0	0	1	0	1	1	41	0	0	39	0	1
0	9	0	0	2013	2	1	1	0	0	1	1	70	0	0	36	0	1
0	17	0	0	2013	2	0	3	0	0	0	1	999	0	0	37	0	1
0	12	0	0	2014	1	2	0	0	0	0	0	9	0	0	8	1	1
0	12	0	1	2014	0	1	1	0	0	0	1	121	0	0	31	0	1
0	47	0	0	2014	2	1	1	0	0	0	1	90	0	0	29	0	1
0	14	0	0	2014	0	0	3	0	1	1	1	999	0	1	30	0	1
0	19	0	0	2014	2	2	1	0	0	0	1	124	0	0	31	0	0
0	13	1	0	2014	2	1	3	1	0	0	1	999	0	0	28	0	0
0	10	0	0	2014	0	0	0	0	1	1	1	80	1	1	28	0	1
0	7	0	2	2014	1	2	3	0	0	0	1	999	0	0	27	0	0
0	26	1	2	2014	1	1	1	0	0	0	1	82	0	0	9	0	0
0	49	1	0	2013	1	2	3	1	0	0	0	999	0	0	1	1	0
0	29	0	0	2014	2	0	0	0	0	0	1	25	0	0	22	0	1
0	23	1	0	2014	1	2	0	0	0	0	1	42	0	0	21	1	0
0	41	0	0	2015	2	0	1	0	1	0	0	130	1	1	6	1	1
0	15	0	0	2015	2	0	1	0	0	1	1	105	0	0	19	0	1
0	15	0	0	2015	0	0	1	0	0	0	1	99	0	0	19	0	1
0	4	0	0	2015	0	1	3	0	1	0	1	999	1	1	5	0	0
0	9	0	0	2015	0	0	1	0	0	0	1	143	0	0	20	0	1
0	21	1	0	2015	1	2	3	0	0	0	1	62	0	0	18	0	1
0	5	1	0	2015	2	2	1	1	1	0	1	100	0	0	15	1	1
0	12	1	0	2015	1	0	0	0	0	0	1	12	0	0	8	0	1
0	24	0	0	2015	2	0	1	0	0	1	1	87	0	0	17	0	1
0	14	1	0	2015	1	1	1	0	0	0	1	160	0	0	17	0	1
0	38	1	0	2015	2	0	0	0	0	0	1	38	0	0	20	0	1
0	1	0	0	2015	1	1	0	0	0	0	1	48	0	0	15	0	1
0	59	1	0	2015	2	0	1	1	1	1	1	125	1	0	12	1	1
0	18	0	0	2015	2	0	1	0	1	0	1	140	1	1	14	0	0
0	11	0	2	2015	0	0	0	0	0	0	1	37	0	0	6	0	1
0	24	0	0	2015	1	1	1	1	1	0	1	150	1	1	6	0	0
0	7	1	0	2015	1	2	1	0	0	0	1	121	0	0	10	1	0
0	7	0	2	2015	0	1	0	0	0	0	1	40	0	0	9	0	1
0	98	1	0	2014	1	2	3	1	0	0	0	999	0	0	1	1	0
0	25	1	0	2016	2	0	1	0	0	0	1	116	0	0	7	0	0
0	23	0	0	2016	2	0	1	0	1	0	1	121	0	0	8	0	1
0	41	0	0	2016	1	2	3	1	1	0	1	999	1	1	8	0	0
0	14	1	0	2016	0	0	0	0	0	0	1	80	0	0	8	0	1
0	23	0	0	2016	1	0	1	0	0	0	1	220	0	0	7	0	0
0	4	0	0	2016	2	0	0	0	0	0	1	32	0	0	10	0	0
0	13	0	0	2016	0	1	0	0	1	0	1	80	0	0	6	0	1
0	10	0	0	2016	1	0	0	0	0	0	1	42	0	0	6	0	1
0	14	0	0	2016	0	0	1	0	0	0	1	100	0	0	2	0	0
0	25	1	2	2016	2	0	1	1	1	0	1	102	0	1	1	0	1
0	21	0	0	2016	1	0	1	0	1	0	1	130	1	0	3	0	0
0	17	0	0	2016	1	2	1	0	0	0	1	82	0	0	4	0	0
0	20	0	1	2016	1	2	0	1	0	0	1	52	0	0	3	0	0
0	2	1	0	2016	2	1	1	0	0	0	1	93	0	0	1	0	0
0	49	1	2	2016	2	0	0	0	0	0	1	19	0	0	2	0	1
0	31	0	0	2014	1	2	0	0	0	0	1	60	0	0	13	1	1
0	15	0	0	2015	0	1	1	1	1	1	1	160	0	1	19	0	1
0	24	0	0	2010	1	2	0	0	0	0	0	35	0	0	60	0	1
0	46	1	0	2013	1	2	0	0	0	1	1	28	0	0	38	0	1
0	20	0	0	2010	1	0	0	0	0	1	1	63	0	0	12	1	1
0	64	1	0	2011	1	1	0	0	0	0	1	60	0	0	66	0	0
0	55	0	0	2012	1	0	0	0	0	0	1	39	0	0	50	0	0
0	84	1	0	2013	2	0	0	0	0	0	0	17	0	0	44	0	1
0	21	0	0	2013	2	0	1	1	0	0	1	76	0	0	45	0	0
0	16	0	0	2014	2	0	3	1	0	0	1	10	0	0	28	0	0
0	50	1	0	2014	1	2	0	0	0	0	0	47	0	0	1	1	0
0	3	0	0	2010	1	0	0	0	0	0	1	78	0	0	75	0	0
0	61	0	0	2015	2	0	3	1	0	0	1	999	0	0	12	0	0
0	44	1	0	2013	2	0	0	0	0	0	0	20	0	0	46	0	1
0	13	1	0	2014	2	0	0	0	0	1	1	20	0	0	31	0	1
0	27	0	0	2010	1	2	1	0	0	0	1	156	0	0	27	1	0
0	13	1	0	2010	1	2	0	0	0	0	1	60	0	0	82	0	1
0	19	0	0	2010	2	0	1	0	0	1	1	80	0	0	79	0	1
0	21	0	0	2010	1	1	2	0	1	0	1	70	1	0	81	0	0
0	6	0	0	2010	0	1	0	0	0	0	1	13	0	0	83	0	1
0	55	1	0	2010	0	1	0	0	0	0	1	62	0	0	20	1	0
0	21	1	0	2010	0	0	3	0	0	0	1	999	0	0	54	1	1
0	38	0	0	2010	0	1	0	0	0	0	1	50	0	0	77	0	1
0	38	1	0	2010	1	2	0	0	0	0	1	40	0	0	81	0	0
0	40	1	0	2010	2	1	1	0	1	0	1	55	0	0	60	0	1
0	11	0	0	2010	2	2	0	0	0	1	1	50	0	0	75	0	1
0	45	1	0	2010	2	2	1	0	0	0	0	63	0	0	27	1	1
0	7	1	0	2010	0	0	1	0	1	1	1	85	1	0	37	1	1
0	3	0	0	2010	2	2	1	0	1	1	1	60	1	0	67	0	1
0	16	1	0	2010	2	0	1	1	1	0	1	100	1	0	20	1	0
0	18	0	0	2011	2	2	1	0	1	1	1	200	1	1	25	1	1
0	7	1	0	2010	0	0	1	0	0	0	1	110	0	0	80	0	1
0	10	0	0	2010	1	0	1	0	0	0	1	150	0	0	72	0	1
0	15	1	0	2010	2	1	0	0	0	0	1	25	0	0	80	0	1
0	18	1	0	2011	1	0	0	0	0	0	1	60	0	0	70	0	1
0	18	1	0	2011	1	2	3	0	1	0	1	60	1	1	21	1	0
0	24	1	2	2010	1	2	0	0	0	0	1	57	0	0	73	0	0
0	10	0	0	2011	1	2	3	0	1	0	1	999	1	0	57	0	0
0	33	0	0	2011	0	0	0	0	1	0	1	62	1	0	11	1	0
0	18	0	0	2010	0	0	1	0	0	0	1	99	0	0	72	0	1
0	4	0	0	2011	1	2	3	0	0	1	1	999	0	0	71	0	1
0	18	0	2	2011	0	0	1	0	0	0	1	155	0	0	71	0	1
0	21	0	0	2010	0	1	0	0	0	1	1	66	0	0	68	1	1
0	27	1	0	2011	2	0	3	0	0	0	1	999	0	0	12	1	1
0	23	1	0	2011	2	1	1	0	0	1	1	232	0	0	71	0	1
0	8	1	0	2011	2	2	1	1	1	0	1	60	1	0	11	1	1
0	72	0	0	2011	0	0	1	0	0	1	0	83	0	0	5	1	1
0	21	0	0	2011	2	1	1	1	1	1	1	140	1	0	19	1	1
0	32	0	0	2011	0	1	1	0	0	0	1	96	0	0	12	1	0
0	8	0	0	2011	1	1	1	1	1	0	1	120	0	1	28	1	1
0	4	1	0	2011	1	1	1	0	1	0	1	86	0	1	52	0	0
0	43	1	0	2011	2	0	0	0	0	0	0	20	0	0	67	0	1
0	31	1	0	2011	2	2	1	0	1	0	1	135	1	0	6	1	0
0	6	1	0	2011	2	0	1	1	1	0	1	60	0	1	58	0	1
0	17	0	0	2011	1	2	1	0	1	1	1	103	0	1	29	1	1
0	20	0	0	2010	0	1	1	0	1	0	1	100	0	1	34	1	1
0	17	0	0	2011	1	0	0	0	0	0	1	79	0	0	28	1	1
0	4	0	0	2011	2	0	1	0	1	1	1	60	0	1	61	0	1
0	18	1	0	2011	2	0	1	0	0	1	1	70	0	0	32	1	1
0	13	0	0	2011	0	1	1	1	0	1	1	150	0	0	61	0	1
0	11	0	2	2011	1	0	0	0	1	0	1	65	1	0	15	1	0
0	20	0	0	2011	1	0	1	0	1	0	1	89	1	1	62	0	0
0	3	1	0	2011	0	0	3	0	0	0	1	999	0	0	52	0	0
0	13	0	0	2012	0	0	1	0	1	0	1	84	0	1	59	0	0
0	13	0	0	2011	1	2	0	0	1	1	0	80	0	1	60	0	1
0	18	0	0	2011	2	2	1	0	0	0	1	95	0	0	20	1	0
0	11	0	0	2012	1	2	3	0	1	0	1	999	1	0	30	1	0
0	15	0	0	2012	1	0	1	0	1	0	1	140	0	1	58	0	1
0	20	0	0	2012	1	0	3	0	0	0	1	999	0	0	57	0	0
0	33	1	0	2011	2	0	1	0	1	0	1	53	1	0	11	1	0
0	11	1	0	2012	0	0	1	1	1	0	1	86	0	1	47	0	1
0	2	0	0	2011	2	0	1	0	0	0	1	78	0	0	51	0	1
0	18	1	0	2012	0	1	0	0	0	0	1	70	0	0	53	0	0
0	29	1	1	2011	1	2	1	0	1	0	1	104	1	0	12	1	0
0	20	0	0	2011	2	2	1	0	1	0	1	230	1	0	9	1	0
0	15	0	0	2012	0	1	1	1	0	0	1	997	0	0	58	0	0
0	32	1	0	2011	1	2	0	1	1	1	1	60	1	1	5	1	1
0	46	1	0	2011	2	0	3	0	0	1	1	122	0	0	61	0	1
0	15	0	0	2012	1	1	2	1	1	0	1	999	1	1	19	1	0
0	19	1	0	2012	2	0	0	0	0	1	1	30	0	0	57	0	1
0	15	0	0	2012	0	1	1	0	1	0	1	87	1	0	58	0	0
0	41	0	0	2012	1	0	0	0	0	1	1	62	0	0	48	1	1
0	9	0	0	2012	1	1	0	0	0	0	1	79	0	0	59	0	1
0	49	0	2	2012	1	0	1	0	1	0	1	143	0	1	2	1	0
0	20	0	0	2012	1	2	0	0	0	0	1	55	0	0	48	0	0
0	47	0	2	2012	1	1	3	0	1	0	1	999	0	0	38	1	0
0	13	0	0	2012	0	1	1	0	0	0	1	148	0	0	54	0	0
0	17	1	0	2012	1	2	1	0	1	0	1	150	0	0	37	1	0
0	10	1	0	2012	0	1	0	0	0	0	1	65	0	0	12	1	1
0	6	0	0	2012	1	1	3	0	0	0	0	999	0	0	40	0	0
0	42	0	0	2012	2	0	1	0	1	1	1	200	1	0	51	0	1
0	16	1	0	2012	2	1	1	0	0	1	1	75	0	0	54	0	1
0	16	0	0	2012	1	1	1	1	1	0	1	125	0	0	48	0	0
0	32	0	2	2012	2	2	1	0	1	0	1	170	0	1	18	1	0
0	23	0	0	2012	2	0	0	0	0	0	1	50	0	0	50	0	0
0	41	1	0	2013	1	2	0	0	0	1	1	40	0	0	46	0	1
0	47	0	0	2012	2	2	1	0	0	0	0	75	0	0	58	0	1
0	6	1	0	2012	2	0	1	0	0	0	1	75	0	0	51	0	0
0	17	0	0	2013	2	1	1	0	0	0	1	65	0	0	44	0	0
0	27	0	0	2013	1	1	0	0	0	1	1	46	0	0	46	0	1
0	19	1	0	2013	1	2	1	0	1	0	1	122	0	1	45	0	0
0	24	0	2	2013	1	1	1	0	0	0	1	94	0	0	46	0	0
0	23	1	0	2013	1	0	0	0	0	0	1	22	0	0	44	0	1
0	21	1	0	2013	0	0	1	0	0	0	1	89	0	0	46	0	1
0	48	0	0	2012	1	2	3	0	1	0	1	999	1	1	10	0	1
0	24	1	0	2013	2	2	3	0	1	0	1	999	1	0	42	0	0
0	6	1	0	2013	1	0	0	0	0	0	1	23	0	0	31	0	0
0	35	1	0	2013	1	0	0	0	0	1	1	70	0	0	42	0	1
0	81	1	0	2013	2	2	3	0	0	1	0	999	0	0	12	1	1
0	12	0	0	2013	0	1	1	0	0	0	1	148	0	0	41	0	1
0	13	0	0	2013	1	1	1	1	1	0	1	120	0	1	40	0	0
0	18	1	0	2013	2	1	1	0	1	0	1	64	1	1	11	1	0
0	15	1	1	2013	1	2	3	1	0	0	1	999	0	0	11	1	0
0	14	1	0	2013	0	0	1	1	1	1	1	170	1	0	39	0	1
0	11	1	0	2013	0	0	2	0	1	0	1	999	1	0	38	0	0
0	13	1	0	2013	1	2	1	0	0	0	1	120	0	0	36	0	1
0	8	0	0	2013	0	1	1	0	0	0	0	85	0	0	0	0	0
0	10	1	0	2013	2	1	0	0	0	1	1	30	0	0	33	0	1
0	11	0	0	2013	1	2	0	0	0	0	1	27	0	0	43	0	0
0	67	0	0	2013	1	2	3	0	1	0	0	999	1	1	1	1	0
0	16	1	0	2013	1	0	1	0	0	0	1	170	0	0	37	0	1
0	32	0	0	2014	1	2	0	0	0	1	1	50	0	0	35	0	1
0	7	1	0	2014	0	0	0	0	1	0	1	76	0	1	34	0	1
0	39	0	0	2014	2	0	0	1	1	0	1	50	1	1	10	1	0
0	5	0	0	2014	1	1	0	0	0	0	1	59	0	0	14	0	1
0	14	1	0	2014	0	0	0	0	0	0	1	60	0	0	34	0	1
0	15	0	0	2014	1	0	1	0	0	0	1	997	0	0	26	0	0
0	11	0	0	2013	2	1	3	0	0	1	1	999	0	0	36	0	1
0	11	1	0	2014	0	0	3	0	0	0	1	999	0	0	33	0	1
0	20	0	0	2014	2	1	1	1	1	0	1	170	1	1	31	0	1
0	23	1	0	2014	2	2	1	0	0	1	1	95	0	0	25	0	1
0	21	0	0	2014	1	0	3	0	1	0	1	999	1	1	7	1	0
0	56	0	0	2014	1	2	0	0	0	0	1	65	0	0	3	1	1
0	60	0	0	2014	1	2	2	0	1	0	0	999	0	0	30	1	1
0	31	0	0	2014	1	2	0	0	1	0	1	50	1	0	32	0	0
0	27	1	0	2013	2	2	3	0	1	0	1	999	0	1	41	0	0
0	15	1	0	2014	1	2	3	0	1	1	1	999	1	0	32	0	0
0	7	1	0	2014	2	0	3	0	1	1	1	999	1	1	22	1	1
0	23	0	0	2014	1	0	3	0	0	0	1	999	0	0	29	0	0
0	2	1	0	2014	2	2	0	0	0	1	1	38	0	0	29	0	1
0	32	0	0	2014	2	0	1	1	0	0	1	150	0	0	9	1	1
0	14	0	0	2014	0	1	1	0	1	0	1	120	0	1	28	0	0
0	14	0	0	2014	1	0	1	0	1	0	1	130	0	1	27	0	0
0	32	0	0	2013	2	2	3	0	0	0	1	999	0	0	43	0	0
0	19	1	0	2014	2	0	1	0	0	0	1	60	0	0	30	0	1
0	8	0	0	2013	0	0	3	1	0	0	1	999	0	0	19	0	1
0	57	0	0	2014	1	2	0	0	0	0	1	38	0	0	12	1	1
0	19	0	0	2013	0	0	2	0	0	0	1	190	0	0	36	0	0
0	42	0	0	2014	0	1	3	0	1	0	1	68	0	1	26	0	0
0	17	1	2	2014	1	1	0	0	0	0	1	55	0	0	24	0	0
0	20	0	1	2014	0	0	0	0	0	0	1	60	0	0	23	1	1
0	11	1	0	2015	1	1	1	0	0	0	1	110	0	0	21	0	0
0	9	1	0	2014	0	0	3	1	1	0	1	999	0	0	16	1	0
0	45	1	0	2014	0	0	1	0	0	0	1	96	0	0	12	1	0
0	55	1	0	2014	0	1	1	0	0	0	1	178	0	0	24	0	1
0	24	0	0	2015	0	0	1	0	0	1	1	157	0	0	23	0	1
0	58	1	0	2014	0	1	1	1	1	0	1	185	0	1	4	1	0
0	10	0	0	2015	0	1	0	0	0	0	1	60	0	0	7	0	1
0	12	1	0	2015	2	0	1	0	0	0	1	74	0	0	4	0	1
0	16	1	2	2015	1	2	0	0	1	0	1	60	1	0	22	0	0
0	6	1	0	2015	0	1	3	0	0	0	1	999	0	0	22	0	1
0	34	1	0	2014	2	2	3	0	0	0	1	999	0	0	34	0	0
0	12	1	0	2015	0	1	0	1	1	0	1	68	0	1	20	0	0
0	46	1	0	2015	1	2	0	0	0	1	1	56	0	0	21	0	1
0	8	0	0	2014	0	0	0	0	0	0	1	34	0	0	35	0	0
0	9	0	0	2015	0	1	1	0	0	0	1	175	0	0	20	0	0
0	9	0	0	2015	1	1	0	0	0	0	1	55	0	0	20	0	0
0	15	0	0	2015	1	1	1	0	0	0	1	150	0	0	19	0	0
0	20	0	0	2015	1	0	1	0	0	0	1	103	0	0	20	0	0
0	81	1	0	2015	1	2	1	0	0	0	0	130	0	0	4	1	0
0	52	0	0	2015	1	2	0	0	0	0	1	56	0	0	20	0	0
0	4	1	0	2014	1	1	1	0	0	1	1	120	0	0	24	0	1
0	13	0	2	2015	0	1	0	0	0	0	1	30	0	0	12	0	1
0	25	0	0	2015	0	0	0	0	0	0	1	58	0	0	17	0	1
0	19	0	0	2015	1	0	2	0	1	0	1	68	1	1	17	0	0
0	27	0	0	2013	0	1	1	1	0	0	1	95	0	0	23	0	1
0	50	0	0	2015	2	2	1	0	0	0	1	54	0	0	7	0	1
0	31	0	0	2015	1	1	1	0	0	0	1	90	0	0	20	0	1
0	21	0	0	2015	0	0	0	0	0	0	0	76	0	0	16	0	0
0	13	1	0	2015	1	2	3	0	0	0	1	999	0	0	15	0	0
0	25	1	0	2015	2	2	1	0	0	0	1	999	0	0	15	0	1
0	43	1	0	2015	1	0	2	0	0	1	1	130	0	0	13	0	1
0	17	1	0	2015	0	1	0	0	0	0	1	75	0	0	14	0	1
0	47	1	0	2015	1	1	1	0	1	0	1	120	0	1	14	0	0
0	19	0	0	2015	0	1	0	0	0	0	1	54	0	0	9	0	1
0	13	0	0	2015	1	0	0	0	0	0	1	58	0	0	12	0	1
0	11	0	0	2015	0	0	0	0	0	0	1	58	0	0	11	0	1
0	27	0	2	2015	0	1	1	0	0	0	1	100	0	0	13	0	1
0	43	0	0	2016	2	1	1	0	1	1	1	182	0	1	6	1	1
0	38	1	1	2016	2	1	1	1	1	0	1	200	0	1	9	0	1
0	20	0	0	2016	1	1	1	0	1	0	1	166	0	1	7	0	0
0	23	0	0	2016	1	0	3	0	1	0	1	999	1	1	8	0	0
0	15	0	0	2016	1	0	1	1	1	1	1	95	0	1	9	0	1
0	6	0	0	2016	0	0	1	1	0	0	1	999	0	0	5	0	1
0	6	0	0	2016	0	0	0	1	0	0	1	18	0	0	4	0	1
0	17	0	0	2016	0	0	1	0	0	0	1	120	0	0	8	0	1
0	14	0	0	2016	2	0	1	0	0	0	1	55	0	0	7	0	1
0	15	0	0	2016	1	2	3	1	0	1	1	999	0	0	5	0	1
0	7	1	0	2015	0	1	1	0	1	0	1	122	0	1	18	0	1
0	16	0	0	2016	1	1	0	0	0	1	1	70	0	0	8	0	1
0	10	1	0	2016	1	0	0	0	0	0	1	77	0	0	9	0	0
0	4	0	0	2016	1	0	0	1	1	1	1	57	0	1	3	0	1
0	43	1	0	2016	2	2	1	0	0	0	1	999	0	0	5	0	1
0	7	0	0	2016	1	1	1	0	1	0	1	90	1	0	8	0	0
0	14	1	0	2016	1	0	3	1	1	0	1	999	1	0	4	0	0
0	10	1	0	2016	1	1	1	0	0	0	1	91	0	0	1	0	0
0	24	0	2	2016	2	1	1	0	1	0	1	132	1	0	3	0	0
0	12	0	0	2016	1	0	1	0	0	1	1	60	0	0	4	0	1
0	20	1	0	2016	2	0	1	1	1	0	1	126	1	1	1	0	0
0	15	1	0	2016	0	1	0	0	0	0	1	44	0	0	1	0	1
0	18	0	0	2016	2	2	1	0	1	0	1	150	1	1	2	0	0
0	14	0	0	2016	2	0	1	0	0	1	1	65	0	0	0	0	1
0	22	0	0	2016	0	0	0	0	0	0	1	62	0	0	0	0	1
0	16	1	0	2016	1	1	1	1	1	1	1	84	0	1	0	0	1
0	56	1	0	2016	1	1	0	0	0	0	1	80	0	0	1	0	0
0	21	1	0	2016	2	2	1	0	0	1	1	138	0	0	1	0	1
0	24	1	0	2016	2	1	1	0	0	0	1	60	0	0	3	0	1
0	14	0	0	2014	0	1	3	1	0	0	0	999	0	0	28	0	0
0	14	1	0	2010	1	2	3	0	1	0	1	999	0	1	27	1	1
0	19	0	0	2010	2	2	1	1	0	1	1	190	0	0	74	0	1
0	11	0	0	2010	1	2	0	0	0	0	1	40	0	0	72	0	1
0	15	0	1	2010	1	2	3	0	0	1	1	999	0	0	24	1	1
0	7	0	0	2010	1	1	1	1	0	1	1	121	0	0	73	0	1
0	31	0	0	2011	2	2	1	0	1	0	1	147	1	1	10	1	0
0	24	1	0	2011	1	0	0	0	0	0	1	30	0	0	65	0	1
0	12	0	0	2011	2	2	1	1	1	0	1	196	1	1	17	1	0
0	11	1	0	2011	1	2	2	0	0	1	1	100	0	0	65	0	1
0	12	0	0	2011	1	0	1	1	1	0	1	117	0	1	30	1	0
0	22	0	0	2011	0	0	1	0	0	0	1	98	0	0	61	0	0
0	13	1	0	2011	1	2	3	0	1	1	1	999	0	1	19	1	1
0	12	1	0	2011	1	2	3	1	0	1	1	999	0	0	55	1	1
0	13	0	0	2012	0	0	0	0	0	0	1	69	0	0	56	0	1
0	35	1	0	2011	0	1	1	0	0	0	1	98	0	0	44	1	0
0	15	0	0	2012	0	1	0	0	0	0	1	71	0	0	53	0	1
0	4	0	0	2012	0	1	1	0	1	1	1	99	0	1	55	0	1
0	10	1	0	2012	0	1	0	0	0	0	1	50	0	0	53	0	1
0	17	1	0	2012	1	1	0	0	0	0	1	74	0	0	51	0	1
0	8	1	0	2012	1	1	0	0	0	1	1	51	0	0	51	0	1
0	25	1	0	2012	0	0	0	0	0	0	1	70	0	0	51	0	0
0	31	0	0	2012	0	0	1	0	0	0	1	140	0	0	12	1	0
0	14	1	0	2012	1	1	1	0	1	1	1	85	0	1	15	1	1
0	27	0	0	2012	1	2	0	0	0	0	1	50	0	0	48	0	1
0	4	0	0	2013	0	0	0	0	0	0	1	5	0	0	45	0	1
0	21	0	0	2013	0	0	0	0	0	0	1	59	0	0	42	0	1
0	16	0	0	2012	0	0	0	0	0	0	1	16	0	0	51	1	1
0	9	0	0	2012	1	2	0	0	0	1	1	996	0	0	48	1	1
0	8	1	0	2013	0	0	2	0	1	0	1	999	1	1	14	1	0
0	55	0	0	2015	1	2	3	0	1	0	0	999	0	1	0	1	0
0	25	1	0	2013	2	2	0	0	0	0	1	45	0	0	36	0	1
0	11	0	0	2014	1	1	1	0	0	0	1	102	0	0	35	0	0
0	9	1	0	2014	2	2	1	0	0	0	1	76	0	0	28	0	0
0	9	1	0	2014	0	0	0	0	0	0	1	15	0	0	25	0	1
0	26	1	2	2014	1	0	0	0	0	0	1	50	0	0	33	0	0
0	9	0	0	2013	1	1	1	0	1	1	1	110	0	1	32	0	1
0	16	1	0	2014	1	1	1	0	0	0	1	109	0	0	29	0	1
0	28	0	0	2014	0	0	0	0	0	0	1	75	0	0	25	0	1
0	32	1	2	2015	2	2	0	0	0	1	1	30	0	0	21	0	1
0	40	1	0	2015	1	2	0	0	0	0	1	70	0	0	14	1	1
0	23	1	0	2015	0	1	0	0	1	0	1	25	0	1	18	0	0
0	3	0	0	2015	1	2	0	1	1	1	1	78	0	1	12	0	1
0	28	0	0	2016	0	0	1	1	0	0	1	90	0	0	8	1	1
0	21	0	0	2016	1	2	3	0	0	0	1	999	0	0	6	0	0
0	11	0	0	2016	0	0	3	0	0	0	1	999	0	0	6	0	1
0	5	0	0	2015	1	0	0	0	0	0	1	68	0	0	7	0	0
0	17	1	0	2016	1	1	1	0	1	0	1	117	1	0	3	0	0
0	16	1	0	2016	1	1	2	0	1	0	1	125	0	1	3	0	0
0	13	1	0	2016	0	1	0	0	0	0	1	80	0	0	1	0	1
0	25	0	0	2016	1	2	1	0	1	0	1	125	0	1	4	0	0
0	6	0	0	2016	1	2	0	0	0	0	1	36	0	0	1	0	0
0	20	1	0	2016	0	0	1	0	0	0	1	90	0	0	0	0	1
0	5	0	0	2015	1	2	3	1	0	0	1	999	0	0	6	1	0
0	59	1	0	2013	1	0	0	0	0	0	1	42	0	0	44	0	1
0	6	0	1	2010	1	1	3	0	1	0	1	999	1	1	7	1	0
0	21	0	0	2010	0	1	3	0	0	0	1	999	0	0	16	1	1
0	9	1	0	2010	1	0	0	0	0	1	1	65	0	0	64	1	1
0	15	0	2	2011	1	0	0	0	0	1	1	60	0	0	71	0	1
0	17	1	0	2010	2	2	1	0	0	1	1	120	0	0	73	0	1
0	24	0	1	2011	1	1	0	1	1	0	1	69	0	0	70	0	1
0	58	1	1	2010	0	1	3	1	1	0	1	999	1	1	42	1	0
0	2	0	1	2011	2	0	1	1	1	0	1	58	1	1	66	0	0
0	23	1	0	2011	1	2	3	0	1	0	1	999	0	1	70	0	1
0	25	0	0	2011	2	2	1	0	0	0	1	135	0	0	51	1	0
0	49	0	1	2011	1	2	0	0	0	0	1	28	0	0	15	1	1
0	10	0	0	2012	0	1	3	0	0	0	1	999	0	0	22	1	1
0	12	1	0	2011	1	1	1	0	1	0	1	150	0	1	68	0	0
0	6	1	0	2012	0	0	3	0	1	0	1	999	0	0	55	0	1
0	22	0	0	2011	0	0	0	1	0	0	1	75	0	0	21	1	1
0	11	1	0	2013	0	0	1	0	0	0	1	150	0	0	47	0	1
0	29	0	2	2012	1	2	1	1	0	0	1	130	0	0	28	1	0
0	66	0	0	2012	1	0	0	0	1	0	0	50	0	1	12	1	0
0	72	0	0	2013	2	1	1	0	0	1	0	61	0	0	43	0	1
0	9	0	0	2014	1	2	3	0	0	1	1	999	0	0	29	0	1
0	18	0	0	2014	1	2	1	0	1	0	1	115	0	1	27	0	0
0	17	0	0	2014	0	1	1	0	1	1	1	94	0	1	26	0	0
0	13	1	0	2015	1	2	2	0	0	0	1	130	0	0	23	0	0
0	20	0	0	2013	0	0	1	0	0	0	1	130	0	0	37	0	1
0	13	0	0	2015	2	1	1	0	1	0	1	101	0	1	22	0	0
0	0	0	0	2013	2	2	3	0	0	0	1	999	0	0	20	0	1
0	17	0	0	2015	0	1	0	0	0	0	0	40	0	0	20	0	1
0	23	0	0	2014	1	2	0	0	0	1	1	990	0	0	31	0	1
0	31	0	0	2014	2	2	1	0	0	0	1	60	0	0	27	0	1
0	15	1	0	2015	2	0	1	0	0	0	1	996	0	0	11	0	0
0	21	0	0	2014	1	2	3	0	0	0	1	999	0	0	11	1	0
0	7	1	0	2015	2	2	1	0	0	0	1	70	0	0	9	0	0
0	61	0	0	2014	1	2	1	0	1	0	0	120	0	1	23	1	0
0	13	1	0	2016	1	0	1	0	1	0	1	123	1	0	5	0	0
0	10	1	2	2016	2	0	1	1	1	1	1	121	0	1	6	0	0
0	17	0	0	2016	1	1	0	0	0	0	1	67	0	0	5	0	0
0	11	1	0	2016	1	1	3	0	0	0	1	999	0	0	3	0	0
0	19	0	0	2016	1	2	2	1	0	0	1	100	0	0	2	0	0
0	12	0	0	2016	0	1	1	0	0	0	1	140	0	0	1	0	1
0	19	1	1	2016	2	1	3	0	1	0	1	50	0	1	0	0	0
0	45	0	0	2011	1	2	0	0	0	0	1	10	0	0	64	0	1
0	25	0	0	2012	0	0	3	1	1	0	0	999	0	1	21	1	0
0	58	1	0	2014	0	1	1	0	0	0	1	90	0	0	32	0	0
0	62	1	0	2011	0	0	1	0	0	0	1	997	0	0	66	0	1
0	69	0	0	2011	2	0	1	0	0	1	1	240	0	0	48	1	1
0	37	0	0	2016	1	2	0	0	0	1	1	999	0	0	4	0	1
0	19	1	0	2013	2	2	3	0	0	0	1	999	0	0	38	0	0
0	22	0	0	2010	1	2	1	0	1	0	1	170	1	1	9	1	1
0	20	0	1	2010	0	1	2	0	1	0	1	300	1	0	2	1	0
0	12	0	0	2010	0	0	0	0	0	0	1	16	0	0	79	0	1
0	22	1	0	2010	1	0	1	0	0	0	1	82	0	0	16	1	0
0	16	1	0	2010	0	0	0	0	0	0	1	991	0	0	83	0	1
0	6	0	0	2010	1	1	1	0	1	0	1	170	0	1	28	1	0
0	22	0	0	2010	0	0	3	1	1	1	1	999	0	0	2	1	1
0	12	1	0	2010	0	0	1	0	0	0	1	115	0	0	74	0	1
0	87	1	0	2010	1	0	3	0	1	0	1	45	1	0	8	1	0
0	21	1	0	2011	0	0	1	0	0	0	1	130	0	0	68	0	1
0	40	0	0	2011	0	0	2	1	1	0	1	999	1	1	23	1	0
0	55	1	0	2011	0	1	1	0	0	0	1	110	0	0	70	0	1
0	10	1	0	2010	0	1	1	0	0	0	1	250	0	0	19	1	1
0	13	1	0	2010	1	1	3	0	1	0	1	999	1	0	64	0	0
0	24	0	0	2010	1	0	3	0	0	0	1	999	0	0	72	0	1
0	16	1	0	2011	1	2	1	0	0	0	1	85	0	0	59	1	0
0	26	0	0	2011	1	2	0	0	1	0	1	996	0	0	68	0	1
0	55	0	0	2010	1	2	0	0	0	1	1	996	0	0	14	1	1
0	29	0	0	2011	0	0	1	0	0	0	1	98	0	0	15	1	1
0	7	0	2	2011	0	0	0	0	0	0	1	51	0	0	57	0	1
0	15	0	0	2011	1	2	2	0	1	1	1	999	0	0	22	1	1
0	15	1	0	2011	1	2	1	0	0	1	1	147	0	0	64	0	1
0	56	1	0	2011	2	1	1	0	1	0	1	130	0	1	4	1	0
0	4	0	0	2011	1	0	0	0	0	0	1	29	0	0	69	0	1
0	15	0	0	2011	2	0	3	0	1	0	1	999	1	1	36	1	0
0	11	1	0	2011	0	1	3	0	0	0	1	999	0	0	71	0	1
0	17	1	0	2011	1	0	1	0	0	1	1	90	0	0	24	1	1
0	18	0	0	2011	2	0	1	0	0	1	1	170	0	0	9	1	1
0	19	0	0	2011	2	2	1	0	0	0	1	160	0	0	35	1	0
0	51	0	0	2013	1	2	3	0	0	1	1	999	0	0	37	0	1
0	44	0	0	2012	1	2	0	1	0	0	1	996	0	0	9	1	0
0	64	0	0	2012	1	2	0	0	0	1	1	50	0	0	53	0	1
0	10	1	2	2011	1	2	3	0	0	0	1	999	0	0	51	0	1
0	9	1	0	2012	1	1	0	0	0	0	1	52	0	0	53	0	1
0	12	1	0	2011	1	1	3	1	0	1	1	999	0	0	13	0	1
0	32	0	0	2012	1	2	0	0	0	0	1	35	0	0	48	0	1
0	4	1	0	2012	2	1	3	0	0	0	1	999	0	0	48	0	0
0	6	1	0	2012	0	1	0	0	0	0	1	30	0	0	55	0	1
0	35	1	0	2014	2	2	1	0	0	0	1	59	0	0	29	0	1
0	14	1	0	2012	1	2	3	0	0	1	1	999	0	0	16	1	1
0	29	0	0	2012	1	2	3	1	1	1	1	999	0	0	47	0	1
0	13	0	0	2013	0	1	1	1	1	0	1	160	1	0	10	1	1
0	23	1	0	2012	0	0	0	0	0	0	1	35	0	0	49	0	1
0	19	1	0	2012	2	2	1	0	0	0	1	188	0	0	32	1	1
0	15	0	0	2012	0	1	0	0	1	0	1	992	1	1	30	1	0
0	15	0	0	2013	0	1	0	0	0	0	1	80	0	0	22	1	1
0	25	0	1	2013	0	1	1	0	0	0	1	220	0	0	21	0	1
0	9	0	0	2013	0	0	0	0	0	0	1	42	0	0	45	0	1
0	45	1	0	2013	2	0	1	0	0	1	1	69	0	0	38	0	1
0	29	1	0	2013	1	2	3	1	0	0	0	999	0	0	0	1	1
0	19	0	0	2013	1	2	3	0	1	0	1	999	1	0	40	0	0
0	14	0	0	2013	1	2	0	0	0	1	1	993	0	0	37	0	1
0	35	1	0	2014	2	2	0	0	0	0	1	49	0	0	35	0	0
0	23	0	0	2013	0	1	1	0	0	0	1	83	0	0	39	0	0
0	17	1	0	2013	1	1	0	0	0	0	1	59	0	0	31	1	0
0	22	0	0	2014	2	0	1	0	0	1	1	157	0	0	35	0	1
0	54	1	1	2014	1	1	2	1	1	0	1	61	1	1	2	1	0
0	4	1	0	2014	1	2	0	0	0	0	1	993	0	0	35	0	0
0	20	1	0	2014	2	1	1	0	0	0	1	85	0	0	32	1	1
0	41	1	0	2014	0	0	0	0	0	0	1	75	0	0	32	0	1
0	67	1	0	2015	1	0	0	0	1	0	1	60	1	0	10	1	0
0	15	1	0	2014	1	1	0	0	0	1	1	40	0	0	29	0	1
0	16	0	2	2014	1	0	1	0	0	0	1	89	0	0	25	0	0
0	13	1	0	2013	0	1	3	1	1	0	0	999	0	1	12	1	0
0	20	0	0	2014	1	1	1	1	1	0	1	120	1	0	32	0	0
0	17	0	0	2014	1	1	0	1	0	0	1	46	0	0	25	0	1
0	5	1	0	2014	1	1	0	0	0	1	1	50	0	0	32	0	1
0	10	0	0	2014	1	1	0	0	0	0	1	993	0	0	29	0	0
0	10	0	1	2014	2	1	3	0	0	0	1	999	0	0	34	0	0
0	30	0	0	2015	1	0	0	0	0	0	1	48	0	0	23	0	1
0	18	0	0	2014	2	0	1	0	0	1	1	100	0	0	13	1	1
0	25	0	0	2014	1	0	1	1	1	0	1	200	1	0	25	0	0
0	40	0	0	2015	0	0	2	0	1	0	1	999	1	0	17	1	0
0	18	0	0	2014	0	1	0	0	0	0	1	996	0	0	24	0	0
0	1	1	0	2015	2	0	1	0	0	1	1	88	0	0	23	0	1
0	10	0	0	2015	0	0	0	0	0	0	1	35	0	0	12	0	1
0	43	0	0	2014	2	2	1	1	1	0	1	270	0	0	27	0	1
0	14	0	1	2015	1	0	1	0	0	0	1	95	0	0	10	0	0
0	18	0	1	2015	2	1	3	0	0	1	1	999	0	0	12	0	1
0	22	0	0	2015	1	1	0	0	0	1	1	31	0	0	14	0	1
0	25	1	0	2015	0	1	0	0	0	0	1	53	0	0	20	0	1
0	26	0	0	2015	1	2	2	1	1	1	1	47	1	1	4	1	0
0	14	1	2	2015	2	1	1	0	0	0	1	117	0	0	14	0	0
0	14	0	0	2015	1	1	3	0	0	0	1	999	0	0	19	0	1
0	11	1	0	2015	1	1	1	0	0	0	1	124	0	0	15	0	0
0	35	0	0	2015	1	2	3	1	1	0	1	999	0	1	13	0	0
0	67	0	0	2016	1	2	3	1	1	0	1	999	0	0	0	0	0
0	13	0	0	2016	0	1	1	0	0	0	1	129	0	0	8	0	1
0	11	1	0	2016	1	0	1	0	0	0	1	88	0	0	6	0	1
0	58	1	1	2016	1	0	3	1	1	0	1	999	0	1	5	0	0
0	5	0	0	2016	1	0	0	0	0	0	1	999	0	0	5	0	1
0	15	0	0	2016	1	1	0	0	0	0	1	40	0	0	5	0	0
0	18	1	0	2016	2	0	1	0	0	0	1	106	0	0	6	0	1
0	41	0	0	2016	0	0	0	0	1	0	1	30	0	1	2	0	1
0	6	1	0	2016	0	0	3	1	0	0	1	999	0	0	11	0	1
0	13	1	2	2016	0	0	0	1	0	0	1	37	0	0	0	0	1
0	18	0	0	2016	0	1	0	0	0	0	1	999	0	0	5	0	1
0	44	0	0	2016	0	0	1	1	0	0	1	137	0	0	2	0	1
0	24	0	0	2016	1	2	1	0	1	0	1	130	1	1	3	0	0
0	64	1	0	2016	1	0	2	0	1	0	1	270	1	1	1	0	0
0	22	1	0	2016	0	0	1	0	0	0	1	101	0	0	3	0	1
0	28	0	0	2016	1	1	1	1	1	0	1	186	0	1	2	0	0
0	30	1	0	2016	1	1	3	0	0	0	1	122	0	0	4	0	1
0	14	1	2	2016	1	1	2	0	1	0	1	124	1	0	4	0	0
0	28	1	0	2016	2	0	0	0	0	0	1	40	0	0	4	0	1
0	23	0	0	2011	0	1	3	0	0	0	1	999	0	0	20	1	0
0	15	1	0	2010	0	0	2	0	0	0	1	230	0	0	78	0	0
0	15	0	0	2010	0	0	3	0	1	0	1	999	0	1	39	1	0
0	5	1	0	2010	0	0	1	0	0	1	1	100	0	0	59	1	1
0	31	1	0	2011	1	2	1	1	0	0	1	91	0	0	14	1	0
0	8	0	0	2011	1	2	0	0	0	1	1	16	0	0	70	0	1
0	37	0	0	2011	1	2	0	0	0	1	1	46	0	0	48	0	1
0	24	1	0	2010	1	0	0	0	0	0	1	47	0	0	46	1	1
0	11	1	0	2011	1	2	0	0	0	1	1	60	0	0	39	1	1
0	16	1	1	2011	2	0	1	0	0	0	1	52	0	0	67	0	1
0	0	1	0	2010	0	1	3	0	0	0	1	999	0	0	76	0	1
0	10	0	0	2010	0	0	1	0	1	1	1	100	0	1	32	1	1
0	11	0	0	2011	0	0	1	0	0	0	1	90	0	0	51	0	0
0	14	1	0	2011	0	1	1	0	0	0	1	125	0	0	62	0	1
0	16	0	0	2011	0	0	0	0	0	0	1	17	0	0	39	0	1
0	6	1	0	2011	0	0	0	0	1	1	1	56	0	1	39	1	1
0	6	0	0	2011	1	2	0	0	0	0	1	61	0	0	66	0	1
0	26	1	0	2012	0	1	0	0	1	1	1	996	0	0	27	1	1
0	16	0	0	2012	0	1	2	0	1	1	1	150	1	0	29	1	0
0	16	1	0	2012	0	0	1	0	0	0	1	89	0	0	56	0	1
0	13	1	0	2012	1	0	1	0	1	0	1	150	1	0	37	0	0
0	5	0	1	2012	1	0	3	0	1	1	1	999	0	1	57	0	0
0	16	1	0	2012	1	1	0	0	1	0	1	65	1	0	58	0	0
0	15	1	0	2012	0	0	1	0	0	0	1	86	0	0	44	0	1
0	3	0	0	2012	0	0	1	0	0	0	1	117	0	0	49	0	1
0	8	0	0	2012	0	1	0	0	0	1	1	11	0	0	53	0	1
0	30	0	0	2013	2	2	1	0	1	1	1	120	1	0	7	1	1
0	4	0	0	2012	0	0	1	0	1	0	1	180	0	0	57	0	1
0	5	0	0	2012	0	1	3	0	0	0	1	999	0	0	39	0	1
0	15	0	0	2012	0	1	1	0	0	0	1	176	0	0	48	0	1
0	8	0	0	2013	1	2	0	0	0	1	1	30	0	0	40	0	1
0	9	0	0	2013	1	1	0	0	0	0	1	60	0	0	42	1	0
0	12	1	0	2013	1	2	3	0	1	0	1	999	0	1	44	0	0
0	13	0	0	2013	1	2	0	0	0	1	1	59	0	0	36	0	1
0	8	0	0	2016	0	1	0	0	0	0	1	72	0	0	0	0	0
0	10	0	0	2013	0	0	1	0	0	0	1	997	0	0	36	0	1
0	73	0	0	2015	1	2	1	0	1	0	1	130	1	0	16	0	0
0	21	0	0	2014	0	0	1	0	0	0	1	185	0	0	25	1	1
0	13	0	0	2014	1	2	3	0	0	0	1	999	0	0	9	1	0
0	12	1	0	2014	0	0	1	1	1	0	1	107	1	0	10	1	0
0	33	1	0	2014	2	2	1	0	0	0	1	73	0	0	35	0	1
0	15	1	0	2013	1	0	0	0	1	1	1	80	1	0	10	1	0
0	2	1	0	2014	1	1	0	0	0	0	1	49	0	0	33	0	0
0	13	0	0	2014	1	0	1	0	0	1	1	160	0	0	32	0	1
0	12	1	0	2014	0	0	3	0	1	0	1	999	0	1	10	1	0
0	74	0	0	2014	2	2	1	0	0	0	1	101	0	0	18	1	1
0	19	1	0	2014	1	0	1	0	1	0	1	240	0	1	25	0	0
0	9	1	0	2014	1	2	0	0	0	0	1	33	0	0	24	0	1
0	14	0	0	2015	0	1	0	0	0	0	1	5	0	0	21	0	1
0	31	1	0	2015	2	1	0	0	0	0	1	13	0	0	21	0	1
0	8	0	2	2015	1	2	1	0	0	0	1	94	0	0	18	0	0
0	16	0	0	2014	1	1	3	0	0	1	1	999	0	0	28	0	1
0	6	1	0	2015	0	1	1	0	1	0	1	94	0	1	17	0	0
0	18	1	0	2014	0	1	0	0	0	0	1	20	0	0	25	0	1
0	5	1	0	2015	1	0	0	0	1	0	1	75	0	0	15	1	0
0	48	0	0	2015	0	1	1	0	0	0	1	176	0	0	22	1	0
0	35	0	1	2015	1	2	1	1	1	0	1	105	1	1	3	1	0
0	19	0	0	2015	2	1	1	0	0	0	1	120	0	0	18	0	1
0	7	1	0	2015	2	0	0	0	0	0	1	34	0	0	17	0	1
0	9	0	0	2016	1	0	0	0	0	0	1	31	0	0	6	0	1
0	2	1	0	2016	1	2	0	0	0	0	1	53	0	0	0	0	0
1	72	0	2	2010	1	1	2	0	1	0	1	56	1	0	12	1	1
1	13	0	2	2011	1	2	1	1	1	1	1	133	0	1	65	0	0
1	49	1	2	2012	2	0	1	0	0	1	1	59	0	0	48	0	0
1	11	0	2	2010	1	0	0	0	0	0	1	38	0	0	80	0	1
1	56	1	2	2014	0	0	0	0	1	0	1	5	1	0	33	0	1
1	6	0	2	2014	0	0	1	0	0	0	1	88	0	0	28	0	1
1	61	1	2	2010	1	0	0	0	0	1	1	51	0	0	84	0	0
1	42	1	2	2012	2	2	1	1	0	0	1	130	1	0	35	1	1
1	22	0	2	2013	0	0	0	0	0	0	1	41	0	0	34	1	1
1	14	0	2	2014	0	1	1	0	0	0	1	128	0	0	23	0	1
1	52	1	2	2010	2	2	1	0	0	1	1	73	0	0	81	0	0
1	9	1	2	2013	1	0	1	0	0	0	1	112	0	0	33	0	1
1	10	0	2	2014	1	1	0	0	0	0	1	46	0	0	22	0	1
1	16	1	2	2010	1	1	1	0	1	1	1	144	0	1	13	1	0
1	25	0	2	2013	1	2	0	1	1	0	1	10	0	0	6	1	0
1	10	0	2	2012	0	0	0	0	0	0	1	52	0	0	57	0	1
1	11	0	2	2016	1	0	1	0	0	1	1	120	0	0	2	0	0
1	39	0	2	2013	1	1	0	0	0	0	1	70	0	0	38	0	1
1	12	1	2	2014	1	2	1	0	1	1	1	90	1	0	23	1	0
1	17	1	2	2015	1	2	1	0	1	1	1	180	0	1	22	0	1
1	5	0	2	2016	1	2	1	1	1	1	1	126	0	1	23	0	1
1	16	1	2	2010	0	0	1	0	1	1	1	109	0	1	84	0	1
1	15	0	2	2012	2	1	1	0	1	0	1	89	1	0	11	1	1
1	12	0	2	2013	2	2	1	0	1	0	1	56	0	1	7	0	1
1	18	0	2	2014	2	2	1	0	0	0	1	121	0	0	33	0	0
1	32	0	2	2014	1	2	0	0	0	0	1	69	0	0	13	1	1
1	34	1	2	2011	2	2	1	0	1	1	1	145	1	0	7	1	0
1	23	0	2	2010	0	1	1	0	1	0	1	122	0	1	34	1	1
1	17	1	2	2012	0	1	0	0	0	1	1	68	0	0	56	0	0
1	15	0	2	2012	1	1	1	1	1	0	1	121	0	0	47	0	0
1	22	0	2	2012	2	0	0	0	0	0	1	47	0	0	51	0	0
1	32	1	2	2013	1	0	0	0	0	1	1	69	0	0	41	0	1
1	29	0	2	2014	1	2	0	0	1	0	1	47	1	0	32	0	0
1	13	1	2	2015	2	0	1	0	0	0	1	71	0	0	5	0	1
1	11	1	2	2015	0	1	0	1	1	1	1	67	0	1	21	0	0
1	51	0	2	2015	1	2	0	0	0	1	1	57	0	0	22	0	0
1	18	0	2	2015	1	0	2	0	1	1	1	94	1	1	16	1	0
1	9	1	2	2016	1	1	1	0	0	1	1	87	0	0	1	0	0
1	12	0	2	2012	0	0	0	0	0	0	1	63	0	0	57	0	1
1	15	1	2	2016	1	1	2	0	1	1	1	122	0	1	4	0	0
1	21	0	2	2011	0	0	0	1	0	0	1	71	0	0	22	1	1
1	14	1	2	2015	1	2	2	0	0	1	1	122	0	0	24	0	0
1	22	0	2	2010	0	1	2	0	1	0	1	312	1	0	2	1	0
1	86	1	2	2010	1	0	3	0	1	0	1	51	1	0	7	1	0
1	16	0	2	2014	0	1	0	0	0	0	1	3	0	0	23	0	1
1	13	0	2	2015	1	0	1	0	0	1	1	93	0	0	11	0	0
1	13	1	2	2015	1	1	1	0	0	1	1	119	0	0	16	0	0
1	29	1	2	2016	2	0	0	0	0	0	1	38	0	0	5	0	1
1	26	1	2	2010	1	0	0	0	0	0	1	61	0	0	44	1	1
1	12	1	2	2012	1	0	1	0	1	1	1	141	1	0	38	0	0
1	75	0	2	2014	2	2	1	0	0	0	1	103	0	0	19	1	1
